# Supplementary material for: Synthesis and Characterization of 3,4-Bis[3(2-azidoethoxy)furazan-4-yl]furoxan (DAeTF): A Novel Low-Melting Insensitive Energetic Material
Source: Molecules. 2024 Sep 27;29(19):4607. doi: 10.3390/molecules29194607 (PMC11605241; doi:10.3390/molecules29194607)
Supplement: Supplementary file 1 [file molecules-29-04607-s001.zip]

Archive with 1 entries (1 files):
- molecules-3225560-supplementary.pdf
